# Supplementary material for: Three-dimensional anatomy of equine incisors: tooth length, enamel cover and age related changes
Source: BMC Vet Res. 2013 Dec 9;9:249. doi: 10.1186/1746-6148-9-249 (PMC3878928; doi:10.1186/1746-6148-9-249)
Supplement: Additional file 1 — Video of a 201 incisor (see Figure 4a, b, c) showing enamel cover (white) and the pulp cavity (red). [file 1746-6148-9-249-S1.zip]

Archive with 1 entries (1 files):
- Video_3D_enamel_cover_Fig4_103.avi
